# Supplementary material for: Outbreaks of acute gastroenteritis associated with a re-emerging GII.P16-GII.2 norovirus in the spring of 2017 in Jiangsu, China
Source: PLoS One. 2017 Dec 28;12(12):e0186090. doi: 10.1371/journal.pone.0186090 (PMC5746213; doi:10.1371/journal.pone.0186090)
Supplement: S1 Table — (XLS) [file pone.0186090.s001.xls]

## Sheet: A
Genotype	Time (From December to March)
	Dec 2014	Jan 2015	Feb 2015	Mar 2015	Dec 2015	Jan 2016	Feb 2016	Mar 2016	Dec 2016	Jan 2017	Feb 2017	Mar 2017
GII.P16/GII.2									1	1	21	29
GII.P17/GII.17	5	1	2	4				1			1	3
GII.P12/GII.3					1			1			1
Other-Genotype					1		2		5		1	4

## Sheet: B
Genotype	Norovirus Outbreak
	n	%
GII.P12/GII.3	1	0.015
GII.4-2012	1	0.015
GII.P2/GII.2	2	0.03
GII.14	3	0.045
GII.P17/GII.17	4	0.06
Other-Genotype	4	0.06
GII.P16/GII.2	52	0.775
