# Supplementary material for: Outbreaks of acute gastroenteritis associated with a re-emerging GII.P16-GII.2 norovirus in the spring of 2017 in Jiangsu, China
Source: PLoS One. 2017 Dec 28;12(12):e0186090. doi: 10.1371/journal.pone.0186090 (PMC5746213; doi:10.1371/journal.pone.0186090)
Supplement: S2 Table — (XLS) [file pone.0186090.s002.xls]

## Sheet: Data
Month	City	No. Outbreak	No. GII.P16/GII.2 Outbreak
Dec	Nanjing	1	1
Dec	Changzhou	2
Dec	Wuxi	2
Jan	Yangzhou	1	1
Feb	Yancheng	1	1
Feb	Nantong	1	1
Feb	Suzhou	3	3
Feb	Taizhou	3	3
Feb	Wuxi	5	3
Feb	Yangzhou	5	5
Feb	Changzhou	6	5
Mar	Suqian	1	1
Mar	Yancheng	1	1
Mar	Nanjing	1	1
Mar	Suzhou	1	1
Mar	Taizhou	1	1
Mar	Yangzhou	3	2
Mar	Wuxi	7	5
Mar	Changzhou	21	17
